# Supplementary material for: Bacterial and fungal endophyte communities in healthy and diseased oilseed rape and their potential for biocontrol of Sclerotinia and Phoma disease
Source: Sci Rep. 2021 Feb 15;11:3810. doi: 10.1038/s41598-021-81937-7 (PMC7884388; doi:10.1038/s41598-021-81937-7)
Supplement: Supplementary file 6 — Supplementary Information 1. [file 41598_2021_81937_MOESM6_ESM.xlsx]

## Sheet: Morphotypes Illustration
Morphotypes of fungal isolates from oilseed rape (Brassica napus sp. napus L.)
													Endophytes isolated from the winter oilseed rape at ripe stage (July 2013)
													Plant species		Brassica napus subsp. napus
													Locality		Research plot of SELGEN a.s. near Chlumec n.Cidlinou, N50:7.7552, E 15:29.3410, 218 m ASL

## Sheet: Sorted by morphotype number
									Isolate										No of isolates in groups
Morpho-type	Phylum	Sub-Phylum	Class	Sub-class	Order	Family	Genus / Species	No. Isolates	Green = from shoots; brown = from roots; dark = from healthy plant; faint = from plant showing symptoms of Phoma Stem Canker; underlined = was sequenced as representative of morphogroup										Healhy roots	Healthy shoots	Diseased roots	Diseased shoots	Total healthy	Total diseased
-	Basidiomycota	Agaricomycotina	Tremellomycetes	Tremellomycetidae	Tremellales/Trichosporales	Bulleribasidiaceae/Trichosporaceae	Vishniacozyma/Cryptococcus	1	RDS19													1		1
-	Ascomycota	Pezizomycotina	Dothideomycetes	Pleosporomycetidae	Pleosporales	Didymellaceae	Leptosphaerulina sp.	1	RHR16										1				1
-	Ascomycota	Pezizomycotina	Dothideomycetes	Dothideomycetidae	Capnodiales	Cladosporiaceae	Cladosporium sp.	2	RHR17	RHR18									2				2
m1	Ascomycota	Pezizomycotina	Dothideomycetes	Dothideomycetidae	Capnodiales	Cladosporiaceae	Cladosporium	3	RHR7	RHR10	RHS5								2	1			3
m2	Ascomycota	Pezizomycotina	Dothideomycetes	Dothideomycetidae	Capnodiales	Cladosporiaceae	Cladosporium	2	RHR14	RHS17									1	1			2
m3	Ascomycota	Pezizomycotina	Dothideomycetes	Dothideomycetidae	Capnodiales	Cladosporiaceae	Cladosporium	2	RHR6	RHR8									2				2
m4	Ascomycota	Pezizomycotina	Dothideomycetes	Pleosporomycetideae	Pleosporales	Didymellaceae	Epicoccum	5	RHR1	RHR2	RHR4	RHR5	RHR15						5				5
m5	Ascomycota	Pezizomycotina	Dothideomycetes	Dothideomycetidae	Capnodiales	Cladosporiaceae	Cladosporium	1	RHR9										1				1
m5	Ascomycota	Pezizomycotina	Dothideomycetes	Dothideomycetidae	Capnodiales	Mycosphaerellaceae	Related to Periconiella/Penidiella	1	RHR11										1				1
m6	Ascomycota	Pezizomycotina	Sordariomycetes	Hypocreomycetidae	Glomerellales	Plectosphaerellaceae	Plectosphaerella	1	RHR12										1				1
m7	Ascomycota	Pezizomycotina	Leotiomycetes	-	Helotiales	Sclerotiniaceae	Botryotinia fuckeliana	6	RHS10	RHS11	RHS12	RHS13	RHS14	RHS15						6			6
m8	Ascomycota	Pezizomycotina	Leotiomycetes	-	Helotiales	Sclerotiniaceae	Botryotinia fuckeliana	1	RHS6											1			1
m9	Ascomycota	Pezizomycotina	Dothideomycetes	Pleosporomycetidae	Pleosporales	Leptosphaeriaceae	Leptosphaeria	1	RHS8											1			1
m10	Ascomycota	Pezizomycotina	Dothideomycetes; Dothideomycetes incertae sedis				Peltaster	1	RDS15													1		1
m11	Ascomycota	Pezizomycotina	Dothideomycetes	Dothideomycetidae	Capnodiales	Mycosphaerellaceae	Ramularia	1	RDS14													1		1
m12	Ascomycota	Pezizomycotina	Sordariomycetes	Hypocreomycetidae	Hypocreales	Nectriaceae	Fusarium	1	RDR8												1			1
m12	Ascomycota	Pezizomycotina	Dothideomycetes	Pleosporomycetidae	Pleosporales	Leptosphaeriaceae	Leptosphaeria	6	RHS1	RHS3	RHS7	RDS2	RDS3	RDS7						3		3	3	3
m13	Ascomycota	Pezizomycotina	Dothideomycetes	Pleosporomycetidae	Pleosporales	Leptosphaeriaceae	Leptosphaeria	10	RHS4	RHS9	RHS16	RDS1	RDS5	RDS9	RDS13	RDS16	RDS17	RDS18		3		7	3	7
m14	Ascomycota	Pezizomycotina	Sordariomycetes	Hypocreomycetidae	Glomerellales	Plectosphaerellaceae	Plectosphaerella	1	RHS2											1			1
m15	Ascomycota	Pezizomycotina	Eurotiomycetes	Eurotiomycetidae	Eurotiales	Aspergillaceae	Penicillium chrysogenum complex	1	RHR13										1				1
m16	Ascomycota	Pezizomycotina	Dothideomycetes	Pleosporomycetidae	Pleosporales	Torulaceae	Torula	1	RHR3										1				1
m17	Ascomycota	Pezizomycotina	Sordariomycetes	Hypocreomycetidae	Glomerellales	Plectosphaerellaceae	Plectosphaerella	1	RDR9												1			1
m18	Ascomycota	Pezizomycotina	Dothideomycetes	Pleosporomycetidae	Pleosporales	Pleosporaceae	Alternaria brassicae	3	RDS6	RDS10	RDS11											3		3
m19	Ascomycota	Pezizomycotina	Sordariomycetes	Hypocreomycetidae/Xylariomycetidae	Glomerellales/Xylariales	Plectosphaerellaceae/Hyponectriaceae	Plectosphaerella/Monographella	5	RDR3	RDR4	RDR5	RDR6	RDR7								5			5
m20	Ascomycota	Pezizomycotina	Sordariomycetes	Hypocreomycetidae	Hypocreales	Nectriaceae; mitosporic Nectriaceae;	Fusarium	2	RDR1	RDR2											2			2
m21	Basidiomycota	Agaricomycotina	Agaricomycetes		Cantharellales/Polyporales	Phanerochaetaceae/Ceratobasidiaceae	Bjerkandera/Thanatephorus	1	RDR10												1			1
m22	Basidiomycota	Agaricomycotina	Tremellomycetes	Tremellomycetidae	Holtermanniales/Filobasidiales;	- /Filobasidiaceae	Holtermanniella/Cryptococcus	2	RDS8	RDS12												2		2
m23	Basidiomycota	Agaricomycotina	Tremellomycetes	Tremellomycetidae	Tremellales/Trichosporales	Bulleribasidiaceae/Trichosporaceae	Vishniacozyma/Cryptococcus	1	RDS4													1		1
Total								64											18	17	10	19	35	29	All	64
				Mycobank Pezizomycotina, Dothideomycetes, Hysteriales, Hysteriaceae, Psiloglonium
					http://www.mycobank.org/BioloMICSDetails.aspx?Rec=56525
				100 ID for RHR2	http://www.mycobank.org/BioloMICSDetails.aspx?Rec=56613
	r22 Cryyprococcus/Holtermaniella
	r23 Vishniacozyma/Cryptococcus Basidiomycota; Agaricomycotina; Tremellomycetes; Tremellales/Trichosporonales; Bulleribasidiaceae/Trichosporonaceae; Vishniacozyma/Cryptococcus
Basidiomycota, Agaricomycotina;Agaricomycetes; Cantharellales/Polyporales; Ceratobasidiaceae/Phanerochaetaceae; Bjerkandera
				Pithomyces chartarum as a pathogen of wheat
				By: Toth, B.; Csosz, M.; Dijksterhuis, J.; et al.
				JOURNAL OF PLANT PATHOLOGY Volume: 89 Issue: 3 Pages: 405-408 Published: NOV 2007
				During routine surveys of wheat-growing (Triticum aestivum L.) areas of Hungary, symptomatic leaf samples were collected from different wheat cultivars. Macro- and micromorphological examinations of single-spore isolates showed some of them to belong to Pithomyces chartarum (teleomorph: Leptosphaerulina chartarum). Species assignment was confirmed by sequence analysis of the intergenic transcribe…

## Sheet: Sorted by phylogenetic group
									Isolate																	No of isolates in groups
Morpho-type	Phylum	Sub-Phylum	Class	Sub-class	Order	Family	Genus / Species	No. Isolates	Green = from shoots; brown = from roots; dark = from healthy plant; faint = from plant showing symptoms of Phoma Stem Canker; underlined = was seqeunced as representative of morphogroup;bold: Sequence submitted to Genebank																	Healhy roots	Healthy shoots	Diseased roots	Diseased shoots	Total healthy	Total diseased
m1	Ascomycota	Pezizomycotina	Dothideomycetes	Dothideomycetidae	Capnodiales	Cladosporiaceae	Cladosporium	3	RHR7	RHR10	RHS5															2	1			3
m2	Ascomycota	Pezizomycotina	Dothideomycetes	Dothideomycetidae	Capnodiales	Cladosporiaceae	Cladosporium	2	RHR14		RHS17															1	1			2
m3	Ascomycota	Pezizomycotina	Dothideomycetes	Dothideomycetidae	Capnodiales	Cladosporiaceae	Cladosporium	2	RHR6	RHR8																2				2
m5	Ascomycota	Pezizomycotina	Dothideomycetes	Dothideomycetidae	Capnodiales	Cladosporiaceae	Cladosporium	1	RHR9																	1				1
-	Ascomycota	Pezizomycotina	Dothideomycetes	Dothideomycetidae	Capnodiales	Cladosporiaceae	Cladosporium	2	RHR17	RHR18																2				2
m1,m2,m3,m5,-	Ascomycota	Pezizomycotina	Dothideomycetes	Dothideomycetidae	Capnodiales	Cladosporiaceae	Cladosporium	10	RHR7	RHR10	RHR14	RHR6	RHR8	RHR9	RHR17	RHR18	RHS5	RHS17								8	2			10	0
m5	Ascomycota	Pezizomycotina	Dothideomycetes	Dothideomycetidae	Capnodiales	Mycosphaerellaceae	Related to Periconiella	1	RHR11																	1				1
m11	Ascomycota	Pezizomycotina	Dothideomycetes	Dothideomycetidae	Capnodiales	Mycosphaerellaceae	Ramularia	1	RDS14																				1		1
m18	Ascomycota	Pezizomycotina	Dothideomycetes	Pleosporomycetidae	Pleosporales	Pleosporaceae	Alternaria brassicae	3	RDS6	RDS10	RDS11																		3		3
m4	Ascomycota	Pezizomycotina	Dothideomycetes	Pleosporomycetideae	Pleosporales	Didymellaceae	Epicoccum	5	RHR1	RHR2	RHR4	RHR5	RHR15													5				5
-	Ascomycota	Pezizomycotina	Dothideomycetes	Pleosporomycetidae	Pleosporales	Didymellaceae	Leptosphaerulina	1	RHR16																	1				1
m9	Ascomycota	Pezizomycotina	Dothideomycetes	Pleosporomycetidae	Pleosporales	Leptosphaeriaceae	Leptosphaeria	1	RHS8																		1			1
m12	Ascomycota	Pezizomycotina	Dothideomycetes	Pleosporomycetidae	Pleosporales	Leptosphaeriaceae	Leptosphaeria	6	RHS1	RHS3	RHS7	RDS2	RDS3	RDS7													3		3	3	3
m13	Ascomycota	Pezizomycotina	Dothideomycetes	Pleosporomycetidae	Pleosporales	Leptosphaeriaceae	Leptosphaeria	10	RHS4	RHS9	RHS16	RDS1	RDS5	RDS9	RDS13	RDS16	RDS17	RDS18									3		7	3	7
m9, m12,m13	Ascomycota	Pezizomycotina	Dothideomycetes	Pleosporomycetidae	Pleosporales	Leptosphaeriaceae	Leptosphaeria	17	RHS8	RHS1	RHS3	RHS7	RHS4	RHS9	RHS16	RDS2	RDS3	RDS7	RDS1	RDS5	RDS9	RDS13	RDS16	RDS17	RDS18		7		10	7	10
m16	Ascomycota	Pezizomycotina	Dothideomycetes	Pleosporomycetidae	Pleosporales	Torulaceae	Torula	1	RHR3																	1				1
m7	Ascomycota	Pezizomycotina	Leotiomycetes	-	Helotiales	Sclerotiniaceae	Botryotinia fuckeliana	6	RHS10	RHS11	RHS12	RHS13	RHS14	RHS15													6			6
m8	Ascomycota	Pezizomycotina	Leotiomycetes	-	Helotiales	Sclerotiniaceae	Botryotinia fuckeliana	1	RHS6																		1			1
m7, m8	Ascomycota	Pezizomycotina	Leotiomycetes	-	Helotiales	Sclerotiniaceae	Botryotinia fuckeliana	7	RHS10	RHS11	RHS12	RHS13	RHS14	RHS15	RHS6												7			7
m15	Ascomycota	Pezizomycotina	Eurotiomycetes	Eurotiomycetidae	Eurotiales	Aspergillaceae	Penicillium chrysogenum complex	1	RHR13																	1				1
m12	Ascomycota	Pezizomycotina	Sordariomycetes	Hypocreomycetidae	Hypocreales	Nectriaceae; mitosporic Nectriaceae;	Fusarium	1	RDR8																			1			1
m20	Ascomycota	Pezizomycotina	Sordariomycetes	Hypocreomycetidae	Hypocreales	Nectriaceae; mitosporic Nectriaceae;	Fusarium	2	RDR1	RDR2																		2			2
m12, m20	Ascomycota	Pezizomycotina	Sordariomycetes	Hypocreomycetidae	Hypocreales	Nectriaceae; mitosporic Nectriaceae;	Fusarium	3	RDR8	RDR1	RDR2																	3			3
m6	Ascomycota	Pezizomycotina	Sordariomycetes	Hypocreomycetidae	Glomerellales	Plectosphaerellaceae	Plectosphaerella	1	RHR12																	1				1
m14	Ascomycota	Pezizomycotina	Sordariomycetes	Hypocreomycetidae	Glomerellales	Plectosphaerellaceae	Plectosphaerella	1	RHS2																		1			1
m17	Ascomycota	Pezizomycotina	Sordariomycetes	Hypocreomycetidae	Glomerellales	Plectosphaerellaceae	Plectosphaerella	1	RDR9																			1			1
m19	Ascomycota	Pezizomycotina	Sordariomycetes	Hypocreomycetidae/Xylariomycetidae	Glomerellales/Xylariales	Plectosphaerellaceae/Hyponectriaceae	Plectosphaerella/Monographella	5	RDR3	RDR4	RDR5	RDR6	RDR7															5			5
m6,m14,m17,m19	Ascomycota	Pezizomycotina	Sordariomycetes	Hypocreomycetidae/Xylariomycetidae	Glomerellales/Xylariales	Plectosphaerellaceae/Hyponectriaceae	Plectosphaerella/Monographella	8	RHR12	RHS2	RDR9	RDR3	RDR4	RDR5	RDR6	RDR7										1	1	6			6
m10	Ascomycota; mitosporic Ascomycota	Pezizomycotina	Dothideomycetes; Dothideomycetes incertae sedis				Peltaster	1	RDS15																				1		1
m21	Basidiomycota	Agaricomycotina	Agaricomycetes	-	Cantharellales/Polyporales	Phanerochaetaceae/Ceratobasidiaceae	Bjerkandera/Thanatephorus	1	RDR10																			1			1
m23	Basidiomycota	Agaricomycotina	Tremellomycetes	Tremellomycetidae	Tremellales/Trichosporales	Bulleribasidiaceae/Trichosporaceae	Vishniacozyma/Cryptococcus	1	RDS4																				1		1
-	Basidiomycota	Agaricomycotina	Tremellomycetes	Tremellomycetidae	Tremellales/Trichosporales	Bulleribasidiaceae/Trichosporaceae	Vishniacozyma/Cryptococcus	1	RDS19																				1		1
m23,-	Basidiomycota	Agaricomycotina	Tremellomycetes	Tremellomycetidae	Tremellales/Trichosporales	Bulleribasidiaceae/Trichosporaceae	Vishniacozyma/Cryptococcus	2	RDS4	RDS19																			2		2
m22	Basidiomycota	Agaricomycotina	Tremellomycetes	Tremellomycetidae	Holtermanniales/Filobasidiales;	- /Filobasidiaceae	Holtermanniella/Cryptococcus	2	RDS8	RDS12																			2		2
Total								107																		18	17	10	19	35	29	All	64
	r22 Cryyprococcus/Holtermaniella
	r23 Vishniacozyma/Cryptococcus Basidiomycota; Agaricomycotina; Tremellomycetes; Tremellales/Trichosporonales; Bulleribasidiaceae/Trichosporonaceae; Vishniacozyma/Cryptococcus
Basidiomycota, Agaricomycotina;Agaricomycetes; Cantharellales/Polyporales; Ceratobasidiaceae/Phanerochaetaceae; Bjerkandera
				Pithomyces chartarum as a pathogen of wheat
				By: Toth, B.; Csosz, M.; Dijksterhuis, J.; et al.
				JOURNAL OF PLANT PATHOLOGY Volume: 89 Issue: 3 Pages: 405-408 Published: NOV 2007
				During routine surveys of wheat-growing (Triticum aestivum L.) areas of Hungary, symptomatic leaf samples were collected from different wheat cultivars. Macro- and micromorphological examinations of single-spore isolates showed some of them to belong to Pithomyces chartarum (teleomorph: Leptosphaerulina chartarum). Species assignment was confirmed by sequence analysis of the intergenic transcribe…

## Sheet: Sequences Accession No.
Isolate	Identity	Genebank Accession	Closest relative (Search 2018)
RDR1	Fusarium sp. strain RDR1_IZB7	MN275840.1	KC748301.1
RDR2	Fusarium sp. strain RDR2_IZB32	MN275841.1	KC748301.1
RDR3	Plectosphaerella sp. strain RDR3_IZB27	MN275842.1	KC427067.1
RDR5	Plectosphaerella sp. strain RDR5_3C_IZA386	MN275843.1	KC427067.1
RDR7	Plectosphaerella sp. strain RDR7_IZB11	MN275844.1	KC427067.1
RDR8	Fusarium sp. strain RDR8_IZB12	MN275845.1	KU556493.1
RDR9	Plectosphaerella sp. strain RDR9_IZA360	MN275846.1	KJ573078.1
RDR10	Agaricomycetes sp. strain RDR10_IZB14	MN275847.1	MF475974.1
RDS2	Leptosphaeria sp. strain RDS2_IZB257	MN275848.1	FO905468.1
RDS3	Leptosphaeria sp. strain RDS3_IZA352	MN275849.1	FO905468.1
RDS4	Tremellomycetes sp. strain RDS4_IZA353	MN275850.1	KY430491.1
RDS6	Alternaria brassicae strain RDS6_IZB18	MN275851.1	AY154714.1
RDS7	Leptosphaeria sp. strain RDS7_IZB13	MN275852.1	FO905468.1
RDS8	Tremellomycetes sp. strain RDS8_IZB5	MN275853.1	HG936760.1
RDS9	Leptosphaeria sp. strain RDS9_IZB17	MN275854.1	FO905468.1
RDS10	Alternaria brassicae strain RDS10_IZB8	MN275855.1	AY154714.1
RDS12	Tremellomycetes sp. strain RDS12_IZB30	MN275856.1	HG936760.1
RDS13	Leptosphaeria sp. strain RDS13_IZB179	MN275857.1	FO905468.1
RDS14	Ramularia sp. strain RDS14_IZB4	MN275858.1	KX287449.1
RDS15	Peltaster sp. (in: Dothideomycetes) strain RDS15_3D_IZA387	MN275859.1	KP400558.1
RDS19	Tremellomycetes sp. strain RDS19_IZB180	MN275860.1	KY430491.1
RHR1	Pleosporomycetidae sp. strain RHR1_2D_IZA379	MN275861.1	KY436101.1
RHR2	Pleosporomycetidae sp. strain RHR2_IZB1	MN275862.1	MF509753.1
RHR3	Torulaceae sp. strain RHR3_IZB15	MN275863.1	NR_132929.1
RHR4	Pleosporomycetidae sp. strain RHR4_2E_IZA380	MN275864.1	MF782764.1
RHR5	Pleosporomycetidae sp. strain RHR5_2G_IZA382	MN275865.1	KY436101.1
RHR6	Cladosporium sp. strain RHR6_IZB34	MN275866.1	KY436073.1
RHR7	Cladosporium sp. strain RHR7_IZA357	MN275867.1	LN809012.1
RHR9	Cladosporium sp. strain RHR9_IZB23	MN275868.1	KY436073.1
RHR11	Dothideomycetidae sp. strain RHR11_5G_IZA431	MN275869.1	KT203187.1
RHR13	Penicillium chrysogenum complex sp. LM-2019 strain RHR13_IZB24-1	MN275870.1	MG786687.1
RHR14	Cladosporium sp. strain RHR14_IZB35	MN275871.1	MF475929.1
RHR15	Pleosporomycetidae sp. strain RHR15_2H_IZA383	MN275872.1	KY436101.1
RHR16	Pleosporales sp. strain RHR16_IZB182	MN275873.1	MF476065.1
RHR17	Cladosporium sp. strain RHR17_IZA359	MN275874.1	MF475952.1
RHR18	Cladosporium sp. strain RHR18_IZB24B	MN275875.1	KY951908.1
RHS1	Leptosphaeria sp. strain RHS1_IZB184	MN275876.1	FO905468.1
RHS2	Plectosphaerella sp. strain RHS2_3A_IZA384	MN275877.1	KJ573078.1
RHS3	Leptosphaeria sp. strain RHS3_IZB3	MN275878.1	FO905468.1
RHS4	Leptosphaeria sp. strain RHS4_IZB10	MN275879.1	FO905468.1
RHS6	Botrytis cinerea strain RHS6_IZB20	MN275880.1	KF156272.1
RHS7	Leptosphaeria sp. strain RHS7_IZB254	MN275881.1	FO905468.1
RHS8	Leptosphaeria sp. strain RHS8-2_IZA356	MN275883.1	FO905468.1
RHS9	Leptosphaeria sp. strain RHS9_IZB185	MN275884.1	FO905468.1
RHS10	Botrytis cinerea strain RHS10_IZB6	MN275885.1	MH782039.1
RHS11	Botrytis cinerea strain RHS11_IZB29	MN275886.1	MH782039.1
RHS17	Cladosporium sp. strain RHS17_IZB19	MN275887.1	KJ461327.1
RHR12	Not submitted due to bad sequence quality, but BLAST searches indicated relatedness to Plectosphaerella

## Sheet: Origin of Isolates Overlaps
Origin of Fungal and Bacterial Isolates; Spatial occurrence of Genera
		ID	R	S	H	D	RxH	RxD	SxH	SxD	RxHe	RxDe	SxHe	SxDe	RxSxHe	RxSxDe	RxHxDe	SxHxDe	RxSxH	RxSxD	RxHxD	SxHxD	A	B	C	D	RxSxHxD
Bacterial	Serratia proteamaculans			4		4				4				4																0
	Achromobacter piechaudii	AP_RD9	1			1		1				1																		0
	Bacillus cereus		1	6	5	2	1		4	2			2					1					1							0
	Bacillus mycoides	BM_RD4	1			1		1				1																		0
	Bacillus subtilis	BS_SD10		1		1				1				1																0
	Enterobacter amnigenus		17	1	17	1	16	1	1		15														1					0
	Erwinia persicina	EP_RD10	5			5		5				5																		0
	Pseudomonas antarctica		4	1	1	4	1	3		1		2														1				0
	Pseudomonas brassicacearum		6		6		6				6																			0
	Pectobacterium carotovorum	PC_RD5	1			1		1				1																		0
	Pseudomonas extremorientalis		6		1	5	1	5				4					1													0
	Pseudomonas fluorescens	PF_RD1B	1			1		1				1																		0
	Pseudomonas grimontii		2			2		2				2																		0
	Pseudomonas grimontii/fluorescens	PG_RD39	1			1		1				1																		0
	Pseudomonas chlororaphis/veronii	PCh_RH1	1		1		1				1																			0
	Pseudomonas koreensis	PK_RD19A	1			1		1				1																		0
	Pseudomonas kilonensis	PKi_RH9	1		1		1				1																			0
	Pseudomonas libanensis	PL_RD12B	1			1		1				1																		0
	Pseudomonas proteolytica	PP_RD7	1			1		1				1																		0
	Pseudomonas rhodesiae	PR_RD17	1			1		1				1																		0
	Pseudomonas synxantha		2		2		2				2																			0
	Pseudomonas thivervalensis	PTh_RH3	3		2	1	2	1			1						1													0
	Pseudomonas tolaasii	PTo_ RH27	6		4	2	4	2			2						2													0
	Pseudomonas veronii	PVe_RD1	1			1		1				1																		0
	Pseudomonas viridiflava	PVi_SD4		2		2				2				2																0
	Staphylococcus capitis	SC_SD17		1		1				1				1																0
	Sphingobacterium faecium	SF_RD19B	1			1		1				1																		0
	Serratia proteamaculans	SP_RH21	13	5	3	15	1	12	2	3		9				1								1			1			0
	Stenotrophomonas rhizophila	SR_RH24	1		1		1				1																			0
	Stenotrophomonas sp.		5	2	2	5		5	2			5	2																	0
	Staphylococcus pasteuri	StP_SD13		1		1				1				1																0
	Staphylococcus warneri		2		2		2				2																			0
Total sums bacteria			86	24	48	62	39	47	9	15	31	38	4	9	0	1	4	1	0	0	0	0	1	1	1	1	1		423	110	in total	110	in total
exclusive categories			110		110		39	47	9	15																				110	in total
HxD			26
RxS			18
		ID	R	S	H	D	RxH	RxD	SxH	SxD	RxHe	RxDe	SxHe	SxDe	RxSxHe	RxSxDe	RxHxDe	SxHxDe	RxSxH	RxSxD	RxHxD	SxHxD	A	B	C	D	RxSxHxD
Fungal
	Cladosporium sp.		9	1	10		9		1		8				1															0
	Capnodiales (Periconiela rel.)	Cap_HR11	1		1		1				1																			0
	Ramularia	RH_DS14		1		1				1				1																0
	Leptosphaerulina	Ls_HR16	1		1		1				1																			0
	Leptosphaeria biglobosa			16	6	10			6	10				4				6												0
	Epicoccum		5		5		5				5																			0
	Torula	TH_HR3	1		1		1				1																			0
	Peltaster	Pe_DS15		1		1				1				1																0
	Penicillium chrysogenum	PCh_HR13	1		1		1				1																			0
	Plectosphaerella sp.		2		1	1	1	1									1													0
	Plectosphaerella cucumerina		5			5		5				5																		0
	Fusarium		3			3		3				3																		0
	endophyt. Basidiomycete	??_DR10	1			1		1				1																		0
	Tremellaceae (Cryptococcus)			4		4				4				4																0
	Botryotinia fuckeliana/Sclerotinia sclerotiorum			7	7				7				7																	0
	Alternaria brassicae			3		3				3				3																0
Total sums fungi			29	33	33	29	19	10	14	19	17	9	7	13	1	0	1	6	0	0	0	0	0	0	0	0	0		240	62	in total	62	in total
exclusive categories			62		62		19	10	14	19																				62	in total
HxD			14
RxS			2

## Sheet: Contact
Supplementary file for:
Title: Bacterial and fungal endophyte communities in healthy and diseased oilseed rape and their potential for biocontrol of Sclerotinia and Phoma Disease
Journal: Scientific Reports
Authors: 1Schmidt C.S., 1*Mrnka L., 2Lovecká P., 1Tomáš Frantík T., 2Fenclová M., 2Demnerová K., 1Vosátka M.
1Institute of Botany of the Czech Academy of Sciences, Department of Mycorrhizal Symbioses, Lesní 322, Průhonice 25243, Czech Republic;
2University of Chemistry and Technology, Technická 5, 166 28 Prague 6 – Dejvice, Czech Republic
*Corresponding author:
Libor Mrnka
Institute of Botany of the Czech Academy of Sciences
Department of Mycorrhizal Symbioses
Lesní 322
Průhonice 25243
Czech Republic
Email: libor.mrnka@ibot.cas.cz
Phone +420 271015311
